# Supplementary material for: Towards Safe African Swine Fever Vaccines: The A137R Gene as a Tool to Reduce Virulence and a Promising Serological DIVA Marker Candidate
Source: Animals (Basel). 2024 Aug 25;14(17):2469. doi: 10.3390/ani14172469 (PMC11394529; doi:10.3390/ani14172469)
Supplement: Supplementary file 1 [file animals-14-02469-s001.zip]

Archive with 1 entries (1 files):
- animals-3054306-supplementary.pdf
